# Supplementary material for: Unveiling the Chemical Composition of Sulfur-Fumigated Herbs: A Triple Synthesis Approach Using UHPLC-LTQ-Orbitrap MS—A Case Study on Steroidal Saponins in Ophiopogonis Radix
Source: Molecules. 2024 Feb 2;29(3):702. doi: 10.3390/molecules29030702 (PMC10856428; doi:10.3390/molecules29030702)
Supplement: Supplementary file 1 [file molecules-29-00702-s001.zip]

Archive with 1 entries (1 files):
- molecules-2829282-supplementary.pdf
